# Supplementary material for: Growth Dynamics and Toxin Production of Pseudo-nitzschia Species Isolated from the Central Adriatic Sea
Source: Toxins (Basel). 2025 Jun 17;17(6):307. doi: 10.3390/toxins17060307 (PMC12197538; doi:10.3390/toxins17060307)
Supplement: Supplementary file 1 [file toxins-17-00307-s001.zip]

Archive with 1 entries (1 files):
- toxins-3671098-supplementary.pdf
